# Supplementary material for: Surface Modification of Okara Cellulose Crystals with Phenolic Acids to Prepare Multifunction Emulsifier with Antioxidant Capacity and Lipolysis Retardation Effect
Source: Foods. 2024 Jan 5;13(2):184. doi: 10.3390/foods13020184 (PMC10813991; doi:10.3390/foods13020184)
Supplement: Supplementary file 1 [file foods-13-00184-s001.zip]

Archive with 1 entries (1 files):
- foods-2785236-supplementary.pdf
